# Supplementary material for: Yogurt Alleviates Cyclophosphamide-Induced Immunosuppression in Mice through D-Lactate
Source: Nutrients. 2024 May 6;16(9):1395. doi: 10.3390/nu16091395 (PMC11085661; doi:10.3390/nu16091395)
Supplement: Supplementary file 1 [file nutrients-16-01395-s001.zip]

Archive with 1 entries (1 files):
- nutrients-2881090-supplementary.pdf
